# Supplementary material for: Using Risk–Benefit Analysis and the Analytical Hierarchy Process to Decide on the Implementation of Rapid Salmonella Detection Methods in Large Poultry Industries
Source: Risk Anal. 2026 Mar 24;46(4):e70222. doi: 10.1111/risa.70222 (PMC13010784; doi:10.1111/risa.70222)
Supplement: Supplementary file 3 — Supporting file: risa70222‐supp‐0003‐SuppMat.xlsx [file RISA-46-0-s003.xlsx]

## Sheet: Example-Matrix filling
		Numerical scale	Irrelevant (1)	Moderately important (3)	Important (5)	Very important (7)	Essential (9)
		Expert Answer example		International Validation	Technical Suport	Supply capacity
					Cost of Equipament	Cost per sample
						Time to obtain
						Ease to perform
	Criteria comparison matrix	1. Supply capacity	2. International Validation	3. Cost of Equipament	4. Ease to perform	5. Technical suport	6. Cost per sample	7. Time to obtain	PRIORIDADES	PRIORIDADE %
	1. Supply capacity	1	7/3	7/5	7/7	7/5	7/7	1	#DIV/0!	#DIV/0!
	2. International Validation	3/7	1	3/5	3/7	3/5	3/7	3/7	#DIV/0!	#DIV/0!
	3. Cost of Equipament	5/7	5/3	1	5/7	1	5/7	5/7	#DIV/0!	#DIV/0!
	4. Ease to perform	7/7	7/3	7/5	1	7/5	7/7	7/7	#DIV/0!	#DIV/0!
	5. Technical suport	5/7	5/3	5/5	5/7	1	5/7	5/7	#DIV/0!	#DIV/0!
	6. Cost per sample	7/7	7/3	7/5	7/7	7/5	1	7/7	#DIV/0!	#DIV/0!
	7. Time to obtain	7/7	7/3	7/5	7/7	7/5	7/7	1	#DIV/0!	#DIV/0!
	SOMA COLUNA	1	1	1	1	2	0	2

## Sheet: RATING SCALE
	RATINGS
	Rating scale for each of the criteria
	1. Supply capacity			2. International Validation			3. Cost of Equipament			4. Ease to perform			5. Technical suport			6. Cost per sample			7. Time to obtain
	Labels	Value		Labels	Value		Labels	Value		Labels	Value		Labels	Value		Labels	Value		Labels	Value
	Good	3		It has	3		Free	3		Very easy	3		Excellent	3		Cheap	3		Ultra-fast	3
	Regular	2		It doesn't have	0		Cheap	2		Medium	2		Good	2		Medium	2		Fast	2
	Poor	1					Expensive	1		Difficult	1		Regular	1		Expensive	1		Medium speed	1
	Non-existent	0											Non-existent	0
	Rating of Alternatives based on their characteristics
	1. Supply capacity			2. International Validation			3. Cost of Equipament			4. Ease to perform			5. Technical suport			6. Cost per sample			7. Time to obtain
	Method #1	3		Method #1	3		Method #1	3		Method #1	3		Method #1	3		Method #1	2		Method #1	2
	Method #2	3		Method #2	3		Method #2	3		Method #2	2		Method #2	2		Method #2	2		Method #2	1
	Method #3	3		Method #3	3		Method #3	3		Method #3	2		Method #3	3		Method #3	3		Method #3	2
	Method #4	0		Method #4	3		Method #4	1		Method #4	3		Method #4	0		Method #4	1		Method #4	3

## Sheet: 1-EXP
Numerical scale	Irrelevant (1)	Moderately important (3)	Important (5)	Very important (7)	Essential (9)
Answer Expert 1		International Validation	Technical Suport	Supply capacity
			Cost of Equipament	Cosp per sample
				Time to obtain
				Ease to perform
Priority of Criteria
Priorities according to the evaluator's opinion	1. Supply capacity	2. International Validation	3. Cost of Equipament	4. Ease to perform	5. Technical suport	6. Cost per sample	7. Time to obtain	PRIORITIES	PRIORITY %
1. Supply capacity	1	2.33333	1.4	1	1.4	1	1	0.170732	0.170732
2. International Validation	0.428571	1	0.6	0.428571	0.6	0.428571	0.428571	0.0731707	0.0731707
3. Cost of Equipament	0.714286	1.66667	1	0.714286	1	0.714286	0.714286	0.121951	0.121951
4. Ease to perform	1	2.33333	1.4	1	1.4	1	1	0.170732	0.170732
5. Technical suport	0.714286	1.66667	1	0.714286	1	0.714286	0.714286	0.121951	0.121951
6. Cost per sample	1	2.33333	1.4	1	1.4	1	1	0.170732	0.170732
7. Time to obtain	1	2.33333	1.4	1	1.4	1	1	0.170732	0.170732
SOMA COLUNA	5.85714	13.6667	8.2	5.85714	8.2	5.85714	5.85714
Checking the Consistency of Judgments	1. Supply capacity	2. International Validation	3. Cost of Equipament	4. Ease to perform	5. Technical suport	6. Cost per sample	7. Time to obtain	SUM OF WEIGHTS CRITERIA	PRIORITY WEIGHT
1. Supply capacity	0.170732	0.170732	0.170732	0.170732	0.170732	0.170732	0.170732	1.19512	7
2. International Validation	0.0731707	0.0731707	0.0731707	0.0731707	0.0731707	0.0731707	0.0731707	0.512195	7
3. Cost of Equipament	0.121951	0.121951	0.121951	0.121951	0.121951	0.121951	0.121951	0.853659	7
4. Ease to perform	0.170732	0.170732	0.170732	0.170732	0.170732	0.170732	0.170732	1.19512	7
5. Technical suport	0.121951	0.121951	0.121951	0.121951	0.121951	0.121951	0.121951	0.853659	7
6. Cost per sample	0.170732	0.170732	0.170732	0.170732	0.170732	0.170732	0.170732	1.19512	7
7. Time to obtain	0.170732	0.170732	0.170732	0.170732	0.170732	0.170732	0.170732	1.19512	7
								SUM	49
RI = FIXED VALUE ACCORDING TO MATRIX SIZE								LambdaMax	7	=AVERAGE PRIORITY WEIGHT (change according to matrix size
								CI	0	CI = (LambdaMax - n)/(n-1) (change according to matrix size)
								CR	0	CR = CI / RI (change RI as per matrix size)
								RESULT ANALYSIS	<=0,1 consistent
									> 0,1 inconsistent, re-judgement of criteria
BEST ALTERNATIVE
Rating of Alternatives	1. Supply capacity	2. International Validation	3. Cost of Equipament	4. Ease to perform	5. Technical suport	6. Cost per sample	7. Time to obtain
Method #1	3	3	3	3	3	2	2
Method #2	3	3	3	2	2	2	1
Method #3	3	3	3	2	3	3	2
Method #4	0	3	1	3	0	1	3
PRIORITIES	0.170732	0.0731707	0.121951	0.170732	0.121951	0.170732	0.170732
MULTIPLIES THE RATING OF THE ALTERNATIVES BY THE PRIORITIES OF THE CRITERIA	1. Supply capacity	2. International Validation	3. Cost of Equipament	4. Ease to perform	5. Technical suport	6. Cost per sample	7. Time to obtain	SUM OF WEIGHTS ALTERNATIVES	PRIORITY ALTERNATIVES
Method #1	0.512195	0.219512	0.365854	0.512195	0.365854	0.341463	0.341463	2.65854	0.293801
Method #2	0.512195	0.219512	0.365854	0.341463	0.243902	0.341463	0.170732	2.19512	0.242588
Method #3	0.512195	0.219512	0.365854	0.341463	0.365854	0.512195	0.341463	2.65854	0.293801
Method #4	0	0.219512	0.121951	0.512195	0	0.170732	0.512195	1.53659	0.169811
	0	0	0	0	0	0	0	0	0
	0	0	0	0	0	0	0	0	0
	0	0	0	0	0	0	0	0	0
	0	0	0	0	0	0	0	0	0
	0	0	0	0	0	0	0	0	0
	0	0	0	0	0	0	0	0	0

## Sheet: 2-EXP
Numerical scale	Irrelevant (1)	Moderately important (3)	Important (5)	Very important (7)	Essential (9)
Answer Expert 2				Ease to perform	Supply capacity
				Cost of Equipament	International Validation
					Cost per sample
					Time to obtain
					Technical suport
Priority of Criteria
Priorities according to the evaluator's opinion	1. Supply capacity	2. International Validation	3. Cost of Equipament	4. Ease to perform	5. Technical suport	6. Cost per sample	7. Time to obtain	PRIORITIES	PRIORITY %
1. Supply capacity	1	1	1.28571	1.28571	1	1	1	0.152542	0.152542
2. International Validation	1	1	1.28571	1.28571	1	1	1	0.152542	0.152542
3. Cost of Equipament	0.777778	0.777778	1	1	0.777778	0.777778	0.777778	0.118644	0.118644
4. Ease to perform	0.777778	0.777778	1	1	0.777778	0.777778	0.777778	0.118644	0.118644
5. Technical suport	1	1	1.28571	1.28571	1	1	1	0.152542	0.152542
6. Cost per sample	1	1	1.28571	1.28571	1	1	1	0.152542	0.152542
7. Time to obtain	1	1	1.28571	1.28571	1	1	1	0.152542	0.152542
SOMA COLUNA	6.55556	6.55556	8.42857	8.42857	6.55556	6.55556	6.55556
Checking the Consistency of Judgments	1. Supply capacity	2. International Validation	3. Cost of Equipament	4. Ease to perform	5. Technical suport	6. Cost per sample	7. Time to obtain	SUM OF WEIGHTS CRITERIA	PRIORITY WEIGHT
1. Supply capacity	0.152542	0.152542	0.152542	0.152542	0.152542	0.152542	0.152542	1.0678	7
2. International Validation	0.152542	0.152542	0.152542	0.152542	0.152542	0.152542	0.152542	1.0678	7
3. Cost of Equipament	0.118644	0.118644	0.118644	0.118644	0.118644	0.118644	0.118644	0.830508	7
4. Ease to perform	0.118644	0.118644	0.118644	0.118644	0.118644	0.118644	0.118644	0.830508	7
5. Technical suport	0.152542	0.152542	0.152542	0.152542	0.152542	0.152542	0.152542	1.0678	7
6. Cost per sample	0.152542	0.152542	0.152542	0.152542	0.152542	0.152542	0.152542	1.0678	7
7. Time to obtain	0.152542	0.152542	0.152542	0.152542	0.152542	0.152542	0.152542	1.0678	7
								SUM	49
RI = FIXED VALUE ACCORDING TO MATRIX SIZE								LambdaMax	7	=AVERAGE PRIORITY WEIGHT (change according to matrix size
								CI	0	CI = (LambdaMax - n)/(n-1) (change according to matrix size)
								CR	0	CR = CI / RI (change RI as per matrix size)
								RESULT ANALYSIS	<=0,1 consistent
									> 0,1 inconsistent, re-judgement of criteria
MELHOR ALTERNATIVA
Rating of Alternatives	1. Supply capacity	2. International Validation	3. Cost of Equipament	4. Ease to perform	5. Technical suport	6. Cost per sample	7. Time to obtain
Method #1	3	3	3	3	3	2	2
Method #2	3	3	3	2	2	2	1
Method #3	3	3	3	2	3	3	2
Method #4	0	3	1	3	0	1	3
PRIORITIES	0.152542	0.152542	0.118644	0.118644	0.152542	0.152542	0.152542
MULTIPLIES THE RATING OF THE ALTERNATIVES BY THE PRIORITIES OF THE CRITERIA	1. Supply capacity	2. International Validation	3. Cost of Equipament	4. Ease to perform	5. Technical suport	6. Cost per sample	7. Time to obtain	SUM OF WEIGHTS ALTERNATIVES	PRIORITY ALTERNATIVES
Method #1	0.457627	0.457627	0.355932	0.355932	0.457627	0.305085	0.305085	2.69492	0.291743
Method #2	0.457627	0.457627	0.355932	0.237288	0.305085	0.305085	0.152542	2.27119	0.245872
Method #3	0.457627	0.457627	0.355932	0.237288	0.457627	0.457627	0.305085	2.72881	0.295413
Method #4	0	0.457627	0.118644	0.355932	0	0.152542	0.457627	1.54237	0.166972
	0	0	0	0	0	0	0	0	0
	0	0	0	0	0	0	0	0	0
	0	0	0	0	0	0	0	0	0
	0	0	0	0	0	0	0	0	0
	0	0	0	0	0	0	0	0	0
	0	0	0	0	0	0	0	0	0

## Sheet: 3-EXP
Numerical scale	Irrelevant (1)	Moderately important (3)	Important (5)	Very important (7)	Essential (9)
Answer Expert 3			Ease to perform	Cost per sample	Supply capacity
			Cost of Equipament	Time to obtain	International Validation
				Technical suport
Priority of Criteria
Priorities according to the evaluator's opinion	1. Supply capacity	2. International Validation	3. Cost of Equipament	4. Ease to perform	5. Technical suport	6. Cost per sample	7. Time to obtain	PRIORITIES	PRIORITY %
1. Supply capacity	1	1	1.8	1.8	1.28571	1.28571	1.28571	0.183673	0.183673
2. International Validation	1	1	1.8	1.8	1.28571	1.28571	1.28571	0.183673	0.183673
3. Cost of Equipament	0.555556	0.555556	1	1	0.714286	0.714286	0.714286	0.102041	0.102041
4. Ease to perform	0.555556	0.555556	1	1	0.714286	0.714286	0.714286	0.102041	0.102041
5. Technical suport	0.777778	0.777778	1.4	1.4	1	1	1	0.142857	0.142857
6. Cost per sample	0.777778	0.777778	1.4	1.4	1	1	1	0.142857	0.142857
7. Time to obtain	0.777778	0.777778	1.4	1.4	1	1	1	0.142857	0.142857
SOMA COLUNA	5.44444	5.44444	9.8	9.8	7	7	7
Checking the Consistency of Judgments	1. Supply capacity	2. International Validation	3. Cost of Equipament	4. Ease to perform	5. Technical suport	6. Cost per sample	7. Time to obtain	SUM OF WEIGHTS CRITERIA	PRIORITY WEIGHT
1. Supply capacity	0.183673	0.183673	0.183673	0.183673	0.183673	0.183673	0.183673	1.28571	7
2. International Validation	0.183673	0.183673	0.183673	0.183673	0.183673	0.183673	0.183673	1.28571	7
3. Cost of Equipament	0.102041	0.102041	0.102041	0.102041	0.102041	0.102041	0.102041	0.714286	7
4. Ease to perform	0.102041	0.102041	0.102041	0.102041	0.102041	0.102041	0.102041	0.714286	7
5. Technical suport	0.142857	0.142857	0.142857	0.142857	0.142857	0.142857	0.142857	1	7
6. Cost per sample	0.142857	0.142857	0.142857	0.142857	0.142857	0.142857	0.142857	1	7
7. Time to obtain	0.142857	0.142857	0.142857	0.142857	0.142857	0.142857	0.142857	1	7
								SUM	49
RI = FIXED VALUE ACCORDING TO MATRIX SIZE								LambdaMax	7	=AVERAGE PRIORITY WEIGHT (change according to matrix size
								CI	0	CI = (LambdaMax - n)/(n-1) (change according to matrix size)
								CR	0	CR = CI / RI (change RI as per matrix size)
								RESULT ANALYSIS	<=0,1 consistent
									> 0,1 inconsistent, re-judgement of criteria
MELHOR ALTERNATIVA
Rating of Alternatives	1. Supply capacity	2. International Validation	3. Cost of Equipament	4. Ease to perform	5. Technical suport	6. Cost per sample	7. Time to obtain
Method #1	3	3	3	3	3	2	2
Method #2	3	3	3	2	2	2	1
Method #3	3	3	3	2	3	3	2
Method #4	0	3	1	3	0	1	3
PRIORITIES	0.183673	0.183673	0.102041	0.102041	0.142857	0.142857	0.142857
MULTIPLIES THE RATING OF THE ALTERNATIVES BY THE PRIORITIES OF THE CRITERIA	1. Supply capacity	2. International Validation	3. Cost of Equipament	4. Ease to perform	5. Technical suport	6. Cost per sample	7. Time to obtain	SUM OF WEIGHTS ALTERNATIVES	PRIORITY ALTERNATIVES
Method #1	0.55102	0.55102	0.306122	0.306122	0.428571	0.285714	0.285714	2.71429	0.291028
Method #2	0.55102	0.55102	0.306122	0.204082	0.285714	0.285714	0.142857	2.32653	0.249453
Method #3	0.55102	0.55102	0.306122	0.204082	0.428571	0.428571	0.285714	2.7551	0.295405
Method #4	0	0.55102	0.102041	0.306122	0	0.142857	0.428571	1.53061	0.164114
	0	0	0	0	0	0	0	0	0
	0	0	0	0	0	0	0	0	0
	0	0	0	0	0	0	0	0	0
	0	0	0	0	0	0	0	0	0
	0	0	0	0	0	0	0	0	0
	0	0	0	0	0	0	0	0	0

## Sheet: 4-EXP
Numerical scale	Irrelevant (1)	Moderately important (3)	Important (5)	Very important (7)	Essential (9)
Answer Expert 4			Cost per sample	Ease to perform	Supply capacity
			Cost of Equipament	Technical suport	International Validation
					Time to obtain
Priority of Criteria
Priorities according to the evaluator's opinion	1. Supply capacity	2. International Validation	3. Cost of Equipament	4. Ease to perform	5. Technical suport	6. Cost per sample	7. Time to obtain	PRIORITIES	PRIORITY %
1. Supply capacity	1	1	1.8	1.28571	1.28571	1.8	1	0.176471	0.176471
2. International Validation	1	1	1.8	1.28571	1.28571	1.8	1	0.176471	0.176471
3. Cost of Equipament	0.555556	0.555556	1	0.714286	0.714286	1	0.555556	0.0980392	0.0980392
4. Ease to perform	0.777778	0.777778	1.4	1	1	1.4	0.777778	0.137255	0.137255
5. Technical suport	0.777778	0.777778	1.4	1	1	1.4	0.777778	0.137255	0.137255
6. Cost per sample	0.555556	0.555556	1	0.714286	0.714286	1	0.555556	0.0980392	0.0980392
7. Time to obtain	1	1	1.8	1.28571	1.28571	1.8	1	0.176471	0.176471
SOMA COLUNA	5.66667	5.66667	10.2	7.28571	7.28571	10.2	5.66667
Checking the Consistency of Judgments	1. Supply capacity	2. International Validation	3. Cost of Equipament	4. Ease to perform	5. Technical suport	6. Cost per sample	7. Time to obtain	SUM OF WEIGHTS CRITERIA	PRIORITY WEIGHT
1. Supply capacity	0.176471	0.176471	0.176471	0.176471	0.176471	0.176471	0.176471	1.23529	7
2. International Validation	0.176471	0.176471	0.176471	0.176471	0.176471	0.176471	0.176471	1.23529	7
3. Cost of Equipament	0.0980392	0.0980392	0.0980392	0.0980392	0.0980392	0.0980392	0.0980392	0.686275	7
4. Ease to perform	0.137255	0.137255	0.137255	0.137255	0.137255	0.137255	0.137255	0.960784	7
5. Technical suport	0.137255	0.137255	0.137255	0.137255	0.137255	0.137255	0.137255	0.960784	7
6. Cost per sample	0.0980392	0.0980392	0.0980392	0.0980392	0.0980392	0.0980392	0.0980392	0.686275	7
7. Time to obtain	0.176471	0.176471	0.176471	0.176471	0.176471	0.176471	0.176471	1.23529	7
								SUM	49
RI = FIXED VALUE ACCORDING TO MATRIX SIZE								LambdaMax	7	=AVERAGE PRIORITY WEIGHT (change according to matrix size
								CI	0	CI = (LambdaMax - n)/(n-1) (change according to matrix size)
								CR	0	CR = CI / RI (change RI as per matrix size)
								RESULT ANALYSIS	<=0,1 consistent
									> 0,1 inconsistent, re-judgement of criteria
MELHOR ALTERNATIVA
Rating of Alternatives	1. Supply capacity	2. International Validation	3. Cost of Equipament	4. Ease to perform	5. Technical suport	6. Cost per sample	7. Time to obtain
Method #1	3	3	3	3	3	2	2
Method #2	3	3	3	2	2	2	1
Method #3	3	3	3	2	3	3	2
Method #4	0	3	1	3	0	1	3
PRIORITIES	0.176471	0.176471	0.0980392	0.137255	0.137255	0.0980392	0.176471
MULTIPLIES THE RATING OF THE ALTERNATIVES BY THE PRIORITIES OF THE CRITERIA	1. Supply capacity	2. International Validation	3. Cost of Equipament	4. Ease to perform	5. Technical suport	6. Cost per sample	7. Time to obtain	SUM OF WEIGHTS ALTERNATIVES	PRIORITY ALTERNATIVES
Method #1	0.529412	0.529412	0.294118	0.411765	0.411765	0.196078	0.352941	2.72549	0.291405
Method #2	0.529412	0.529412	0.294118	0.27451	0.27451	0.196078	0.176471	2.27451	0.243187
Method #3	0.529412	0.529412	0.294118	0.27451	0.411765	0.294118	0.352941	2.68627	0.287212
Method #4	0	0.529412	0.0980392	0.411765	0	0.0980392	0.529412	1.66667	0.178197
	0	0	0	0	0	0	0	0	0
	0	0	0	0	0	0	0	0	0
	0	0	0	0	0	0	0	0	0
	0	0	0	0	0	0	0	0	0
	0	0	0	0	0	0	0	0	0
	0	0	0	0	0	0	0	0	0

## Sheet: 5-EXP
Numerical scale	Irrelevant (1)	Moderately important (3)	Important (5)	Very important (7)	Essential (9)
Answer Expert 5			Cost of Equipament		Supply capacity
					International Validation
					Cost per sample
					Time to obtain
					Ease to perform
					Technical suport
Priority of Criteria
Priorities according to the evaluator's opinion	1. Supply capacity	2. International Validation	3. Cost of Equipament	4. Ease to perform	5. Technical suport	6. Cost per sample	7. Time to obtain	PRIORITIES	PRIORITY %
1. Supply capacity	1	1	1.8	1	1	1	1	0.152542	0.152542
2. International Validation	1	1	1.8	1	1	1	1	0.152542	0.152542
3. Cost of Equipament	0.555556	0.555556	1	0.555556	0.555556	0.555556	0.555556	0.0847458	0.0847458
4. Ease to perform	1	1	1.8	1	1	1	1	0.152542	0.152542
5. Technical suport	1	1	1.8	1	1	1	1	0.152542	0.152542
6. Cost per sample	1	1	1.8	1	1	1	1	0.152542	0.152542
7. Time to obtain	1	1	1.8	1	1	1	1	0.152542	0.152542
SOMA COLUNA	6.55556	6.55556	11.8	6.55556	6.55556	6.55556	6.55556
Checking the Consistency of Judgments	1. Supply capacity	2. International Validation	3. Cost of Equipament	4. Ease to perform	5. Technical suport	6. Cost per sample	7. Time to obtain	SUM OF WEIGHTS CRITERIA	PRIORITY WEIGHT
1. Supply capacity	0.152542	0.152542	0.152542	0.152542	0.152542	0.152542	0.152542	1.0678	7
2. International Validation	0.152542	0.152542	0.152542	0.152542	0.152542	0.152542	0.152542	1.0678	7
3. Cost of Equipament	0.0847458	0.0847458	0.0847458	0.0847458	0.0847458	0.0847458	0.0847458	0.59322	7
4. Ease to perform	0.152542	0.152542	0.152542	0.152542	0.152542	0.152542	0.152542	1.0678	7
5. Technical suport	0.152542	0.152542	0.152542	0.152542	0.152542	0.152542	0.152542	1.0678	7
6. Cost per sample	0.152542	0.152542	0.152542	0.152542	0.152542	0.152542	0.152542	1.0678	7
7. Time to obtain	0.152542	0.152542	0.152542	0.152542	0.152542	0.152542	0.152542	1.0678	7
								SUM	49
RI = FIXED VALUE ACCORDING TO MATRIX SIZE								LambdaMax	7	=AVERAGE PRIORITY WEIGHT (change according to matrix size
								CI	0	CI = (LambdaMax - n)/(n-1) (change according to matrix size)
								CR	0	CR = CI / RI (change RI as per matrix size)
								RESULT ANALYSIS	<=0,1 consistent
									> 0,1 inconsistent, re-judgement of criteria
MELHOR ALTERNATIVA
Rating of Alternatives	1. Supply capacity	2. International Validation	3. Cost of Equipament	4. Ease to perform	5. Technical suport	6. Cost per sample	7. Time to obtain
Method #1	3	3	3	3	3	2	2
Method #2	3	3	3	2	2	2	1
Method #3	3	3	3	2	3	3	2
Method #4	0	3	1	3	0	1	3
						0
PRIORITIES	0.152542	0.152542	0.0847458	0.152542	0.152542	0.152542	0.152542
MULTIPLIES THE RATING OF THE ALTERNATIVES BY THE PRIORITIES OF THE CRITERIA	1. Supply capacity	2. International Validation	3. Cost of Equipament	4. Ease to perform	5. Technical suport	6. Cost per sample	7. Time to obtain	SUM OF WEIGHTS ALTERNATIVES	PRIORITY ALTERNATIVES
Method #1	0.457627	0.457627	0.254237	0.457627	0.457627	0.305085	0.305085	2.69492	0.291743
Method #2	0.457627	0.457627	0.254237	0.305085	0.305085	0.305085	0.152542	2.23729	0.242202
Method #3	0.457627	0.457627	0.254237	0.305085	0.457627	0.457627	0.305085	2.69492	0.291743
Method #4	0	0.457627	0.0847458	0.457627	0	0.152542	0.457627	1.61017	0.174312
	0	0	0	0	0	0	0	0	0
	0	0	0	0	0	0	0	0	0
	0	0	0	0	0	0	0	0	0
	0	0	0	0	0	0	0	0	0
	0	0	0	0	0	0	0	0	0
	0	0	0	0	0	0	0	0	0

## Sheet: 6-EXP
Numerical scale	Irrelevant (1)	Moderately important (3)	Important (5)	Very important (7)	Essential (9)
Answer Expert 6	Cost of Equipament			Supply capacity	International Validation
				Cost per sample	Time to obtain
					Ease to perform
					Technical suport
Priority of Criteria
Priorities according to the evaluator's opinion	1. Supply capacity	2. International Validation	3. Cost of Equipament	4. Ease to perform	5. Technical suport	6. Cost per sample	7. Time to obtain	PRIORITIES	PRIORITY %
1. Supply capacity	1	0.777778	7	0.777778	0.777778	1	0.777778	0.137255	0.137255
2. International Validation	1.28571	1	9	1	1	1.28571	1	0.176471	0.176471
3. Cost of Equipament	0.142857	0.111111	1	0.111111	0.111111	0.142857	0.111111	0.0196078	0.0196078
4. Ease to perform	1.28571	1	9	1	1	1.28571	1	0.176471	0.176471
5. Technical suport	1.28571	1	9	1	1	1.28571	1	0.176471	0.176471
6. Cost per sample	1	0.777778	7	0.777778	0.777778	1	0.777778	0.137255	0.137255
7. Time to obtain	1.28571	1	9	1	1	1.28571	1	0.176471	0.176471
SOMA COLUNA	7.28571	5.66667	51	5.66667	5.66667	7.28571	5.66667
Checking the Consistency of Judgments	1. Supply capacity	2. International Validation	3. Cost of Equipament	4. Ease to perform	5. Technical suport	6. Cost per sample	7. Time to obtain	SUM OF WEIGHTS CRITERIA	PRIORITY WEIGHT
1. Supply capacity	0.137255	0.137255	0.137255	0.137255	0.137255	0.137255	0.137255	0.960784	7
2. International Validation	0.176471	0.176471	0.176471	0.176471	0.176471	0.176471	0.176471	1.23529	7
3. Cost of Equipament	0.0196078	0.0196078	0.0196078	0.0196078	0.0196078	0.0196078	0.0196078	0.137255	7
4. Ease to perform	0.176471	0.176471	0.176471	0.176471	0.176471	0.176471	0.176471	1.23529	7
5. Technical suport	0.176471	0.176471	0.176471	0.176471	0.176471	0.176471	0.176471	1.23529	7
6. Cost per sample	0.137255	0.137255	0.137255	0.137255	0.137255	0.137255	0.137255	0.960784	7
7. Time to obtain	0.176471	0.176471	0.176471	0.176471	0.176471	0.176471	0.176471	1.23529	7
								SUM	49
RI = FIXED VALUE ACCORDING TO MATRIX SIZE								LambdaMax	7	=AVERAGE PRIORITY WEIGHT (change according to matrix size
								CI	0	CI = (LambdaMax - n)/(n-1) (change according to matrix size)
								CR	0	CR = CI / RI (change RI as per matrix size)
								RESULT ANALYSIS	<=0,1 consistent
									> 0,1 inconsistent, re-judgement of criteria
MELHOR ALTERNATIVA
Rating of Alternatives	1. Supply capacity	2. International Validation	3. Cost of Equipament	4. Ease to perform	5. Technical suport	6. Cost per sample	7. Time to obtain
Method #1	3	3	3	3	3	2	2
Method #2	3	3	3	2	2	2	1
Method #3	3	3	3	2	3	3	2
Method #4	0	3	1	3	0	1	3
PRIORITIES	0.137255	0.176471	0.0196078	0.176471	0.176471	0.137255	0.176471
MULTIPLIES THE RATING OF THE ALTERNATIVES BY THE PRIORITIES OF THE CRITERIA	1. Supply capacity	2. International Validation	3. Cost of Equipament	4. Ease to perform	5. Technical suport	6. Cost per sample	7. Time to obtain	SUM OF WEIGHTS ALTERNATIVES	PRIORITY ALTERNATIVES
Method #1	0.411765	0.529412	0.0588235	0.529412	0.529412	0.27451	0.352941	2.68627	0.29087
Method #2	0.411765	0.529412	0.0588235	0.352941	0.352941	0.27451	0.176471	2.15686	0.233546
Method #3	0.411765	0.529412	0.0588235	0.352941	0.529412	0.411765	0.352941	2.64706	0.286624
Method #4	0	0.529412	0.0196078	0.529412	0	0.137255	0.529412	1.7451	0.18896
	0	0	0	0	0	0	0	0	0
	0	0	0	0	0	0	0	0	0
	0	0	0	0	0	0	0	0	0
	0	0	0	0	0	0	0	0	0
	0	0	0	0	0	0	0	0	0
	0	0	0	0	0	0	0	0	0

## Sheet: 7-EXP
Numerical scale	Irrelevant (1)	Moderately important (3)	Important (5)	Very important (7)	Essential (9)
Answer Expert 7					Supply capacity
					International Validation
					Cost per sample
					Time to obtain
					Ease to perform
					Technical suport
					Cost of Equipament
Priority of Criteria
Priorities according to the evaluator's opinion	1. Supply capacity	2. International Validation	3. Cost of Equipament	4. Ease to perform	5. Technical suport	6. Cost per sample	7. Time to obtain	PRIORITIES	PRIORITY %
1. Supply capacity	1	1	1	1	1	1	1	0.142857	0.142857
2. International Validation	1	1	1	1	1	1	1	0.142857	0.142857
3. Cost of Equipament	1	1	1	1	1	1	1	0.142857	0.142857
4. Ease to perform	1	1	1	1	1	1	1	0.142857	0.142857
5. Technical suport	1	1	1	1	1	1	1	0.142857	0.142857
6. Cost per sample	1	1	1	1	1	1	1	0.142857	0.142857
7. Time to obtain	1	1	1	1	1	1	1	0.142857	0.142857
SOMA COLUNA	7	7	7	7	7	7	7
Checking the Consistency of Judgments	1. Supply capacity	2. International Validation	3. Cost of Equipament	4. Ease to perform	5. Technical suport	6. Cost per sample	7. Time to obtain	SUM OF WEIGHTS CRITERIA	PRIORITY WEIGHT
1. Supply capacity	0.142857	0.142857	0.142857	0.142857	0.142857	0.142857	0.142857	1	7
2. International Validation	0.142857	0.142857	0.142857	0.142857	0.142857	0.142857	0.142857	1	7
3. Cost of Equipament	0.142857	0.142857	0.142857	0.142857	0.142857	0.142857	0.142857	1	7
4. Ease to perform	0.142857	0.142857	0.142857	0.142857	0.142857	0.142857	0.142857	1	7
5. Technical suport	0.142857	0.142857	0.142857	0.142857	0.142857	0.142857	0.142857	1	7
6. Cost per sample	0.142857	0.142857	0.142857	0.142857	0.142857	0.142857	0.142857	1	7
7. Time to obtain	0.142857	0.142857	0.142857	0.142857	0.142857	0.142857	0.142857	1	7
								SUM	49
RI = FIXED VALUE ACCORDING TO MATRIX SIZE								LambdaMax	7	=AVERAGE PRIORITY WEIGHT (change according to matrix size
								CI	-1.4803e-16	CI = (LambdaMax - n)/(n-1) (change according to matrix size)
								CR	-1.12144e-16	CR = CI / RI (change RI as per matrix size)
								RESULT ANALYSIS	<=0,1 consistent
									> 0,1 inconsistent, re-judgement of criteria
MELHOR ALTERNATIVA
Rating of Alternatives	1. Supply capacity	2. International Validation	3. Cost of Equipament	4. Ease to perform	5. Technical suport	6. Cost per sample	7. Time to obtain
Method #1	3	3	3	3	3	2	2
Method #2	3	3	3	2	2	2	1
Method #3	3	3	3	2	3	3	2
Method #4	0	3	1	3	0	1	3
PRIORITIES	0.142857	0.142857	0.142857	0.142857	0.142857	0.142857	0.142857
MULTIPLIES THE RATING OF THE ALTERNATIVES BY THE PRIORITIES OF THE CRITERIA	1. Supply capacity	2. International Validation	3. Cost of Equipament	4. Ease to perform	5. Technical suport	6. Cost per sample	7. Time to obtain	SUM OF WEIGHTS ALTERNATIVES	PRIORITY ALTERNATIVES
Method #1	0.428571	0.428571	0.428571	0.428571	0.428571	0.285714	0.285714	2.71429	0.292308
Method #2	0.428571	0.428571	0.428571	0.285714	0.285714	0.285714	0.142857	2.28571	0.246154
Method #3	0.428571	0.428571	0.428571	0.285714	0.428571	0.428571	0.285714	2.71429	0.292308
Method #4	0	0.428571	0.142857	0.428571	0	0.142857	0.428571	1.57143	0.169231
	0	0	0	0	0	0	0	0	0
	0	0	0	0	0	0	0	0	0
	0	0	0	0	0	0	0	0	0
	0	0	0	0	0	0	0	0	0
	0	0	0	0	0	0	0	0	0
	0	0	0	0	0	0	0	0	0

## Sheet: 8-EXP
Numerical scale	Irrelevant (1)	Moderately important (3)	Important (5)	Very important (7)	Essential (9)
Answer Expert 8				International Validation	Supply capacity
				Cost per sample	Time to obtain
				Ease to perform	Technical suport
				Cost of Equipament
Priority of Criteria
Priorities according to the evaluator's opinion	1. Supply capacity	2. International Validation	3. Cost of Equipament	4. Ease to perform	5. Technical suport	6. Cost per sample	7. Time to obtain	PRIORITIES	PRIORITY %
1. Supply capacity	1	1.28571	1.28571	1.28571	1	1.28571	1	0.163636	0.163636
2. International Validation	0.777778	1	1	1	0.777778	1	0.777778	0.127273	0.127273
3. Cost of Equipament	0.777778	1	1	1	0.777778	1	0.777778	0.127273	0.127273
4. Ease to perform	0.777778	1	1	1	0.777778	1	0.777778	0.127273	0.127273
5. Technical suport	1	1.28571	1.28571	1.28571	1	1.28571	1	0.163636	0.163636
6. Cost per sample	0.777778	1	1	1	0.777778	1	0.777778	0.127273	0.127273
7. Time to obtain	1	1.28571	1.28571	1.28571	1	1.28571	1	0.163636	0.163636
SOMA COLUNA	6.11111	7.85714	7.85714	7.85714	6.11111	7.85714	6.11111
Checking the Consistency of Judgments	1. Supply capacity	2. International Validation	3. Cost of Equipament	4. Ease to perform	5. Technical suport	6. Cost per sample	7. Time to obtain	SUM OF WEIGHTS CRITERIA	PRIORITY WEIGHT
1. Supply capacity	0.163636	0.163636	0.163636	0.163636	0.163636	0.163636	0.163636	1.14545	7
2. International Validation	0.127273	0.127273	0.127273	0.127273	0.127273	0.127273	0.127273	0.890909	7
3. Cost of Equipament	0.127273	0.127273	0.127273	0.127273	0.127273	0.127273	0.127273	0.890909	7
4. Ease to perform	0.127273	0.127273	0.127273	0.127273	0.127273	0.127273	0.127273	0.890909	7
5. Technical suport	0.163636	0.163636	0.163636	0.163636	0.163636	0.163636	0.163636	1.14545	7
6. Cost per sample	0.127273	0.127273	0.127273	0.127273	0.127273	0.127273	0.127273	0.890909	7
7. Time to obtain	0.163636	0.163636	0.163636	0.163636	0.163636	0.163636	0.163636	1.14545	7
								SUM	49
RI = FIXED VALUE ACCORDING TO MATRIX SIZE								LambdaMax	7	=AVERAGE PRIORITY WEIGHT (change according to matrix size
								CI	0	CI = (LambdaMax - n)/(n-1) (change according to matrix size)
								CR	0	CR = CI / RI (change RI as per matrix size)
								RESULT ANALYSIS	<=0,1 consistent
									> 0,1 inconsistent, re-judgement of criteria
MELHOR ALTERNATIVA
Rating of Alternatives	1. Supply capacity	2. International Validation	3. Cost of Equipament	4. Ease to perform	5. Technical suport	6. Cost per sample	7. Time to obtain
Method #1	3	3	3	3	3	2	2
Method #2	3	3	3	2	2	2	1
Method #3	3	3	3	2	3	3	2
Method #4	0	3	1	3	0	1	3
PRIORITIES	0.163636	0.127273	0.127273	0.127273	0.163636	0.127273	0.163636
MULTIPLIES THE RATING OF THE ALTERNATIVES BY THE PRIORITIES OF THE CRITERIA	1. Supply capacity	2. International Validation	3. Cost of Equipament	4. Ease to perform	5. Technical suport	6. Cost per sample	7. Time to obtain	SUM OF WEIGHTS ALTERNATIVES	PRIORITY ALTERNATIVES
Method #1	0.490909	0.381818	0.381818	0.381818	0.490909	0.254545	0.327273	2.70909	0.29505
Method #2	0.490909	0.381818	0.381818	0.254545	0.327273	0.254545	0.163636	2.25455	0.245545
Method #3	0.490909	0.381818	0.381818	0.254545	0.490909	0.381818	0.327273	2.70909	0.29505
Method #4	0	0.381818	0.127273	0.381818	0	0.127273	0.490909	1.50909	0.164356
	0	0	0	0	0	0	0	0	0
	0	0	0	0	0	0	0	0	0
	0	0	0	0	0	0	0	0	0
	0	0	0	0	0	0	0	0	0
	0	0	0	0	0	0	0	0	0
	0	0	0	0	0	0	0	0	0

[truncated: 13 more sheets: 9-EXP, 10-EXP, 11-EXP, 12-EXP, 13-EXP, 14-EXP, 15-EXP, 16-EXP, 17-EXP, 18-EXP, 19-EXP, GROUP DECISION_CRITERIA , GROUP DECISION_ALTERNATIVES]
